# Supplementary material for: Response to Two Standardized Exercise Tests in Dogs with Different Cephalic Biotypes
Source: Vet Sci. 2025 Nov 3;12(11):1058. doi: 10.3390/vetsci12111058 (PMC12656892; doi:10.3390/vetsci12111058)
Supplement: Supplementary file 1 [file vetsci-12-01058-s001.zip]

Archive with 1 entries (1 files):
- vetsci-3837030-supplementary.pdf
